# Supplementary material for: Functional Limitations and Use of General Health Examination and Cancer Screening Among People with Disabilities Who Need Support from Others: Secondary Data Analysis of the 2022 Comprehensive Survey of Living Conditions in Japan
Source: Int J Environ Res Public Health. 2025 Mar 24;22(4):484. doi: 10.3390/ijerph22040484 (PMC12026762; doi:10.3390/ijerph22040484)
Supplement: Supplementary file 1 [file ijerph-22-00484-s001.zip]

Archive with 3 entries (3 files):
- Suppl1.pdf
- Suppl2.pdf
- Suppl3.pdf
